# Supplementary material for: The RNA Chaperone Hfq Is Involved in Colony Morphology, Nutrient Utilization and Oxidative and Envelope Stress Response in Vibrio alginolyticus
Source: PLoS One. 2016 Sep 29;11(9):e0163689. doi: 10.1371/journal.pone.0163689 (PMC5042437; doi:10.1371/journal.pone.0163689)
Supplement: S1 Table — (XLSX) [file pone.0163689.s004.xlsx]

## Sheet: Sheet1
Primer name	Sequence	Restriction site
Nucleotide sequences of primers used for PCR (5'-3')
hfq-A	ATGTCGACGCCAAGCGTCAAATC	SalI
hfq-B	CTCGATGAAGAATTATTGCCCCTTAGCCAT
hfq-C	ATGGCTAAGGGGCAATAATTCTTCATCGAG
hfq-D	GCACTAGTACCGCTGTAGCAATC	SpeI
Nucleotide sequences of qPCR primers (5'-3')
BAU10_13955-F	AGAGCTGGCTCAACTTCGTC
BAU10_13955-R	CGCTGCTTCGCTACTTTGTC
BAU10_13960-F	ATGGCTAAGGGGCAATCTCT
BAU10_13960-R	CGCGTGCTTGTACACCATTT
BAU10_13965-F	TACGGCGAAACCGGATGAAA
BAU10_13965-R	ACAGCATTGTTCCACCCACA
ompC-F	CTGGCGTAAGTGCGGATCTA
ompC-R	CAAGCGCAACTTTGAAGCCA
ompT-F	GGTATGTTCGCTGTTGCTCC
ompT-R	AACCCGCTTCTGCGAATACA
ompA1-F	AACGAACCTTGTGACGACGA
ompA1-R	TCAACGCCCAAAGATCACCA
ompN1-F	GACGGTGGTGAAGAGTCGTT
ompN1-R	CATTTTATCCGCACGGCCAG
ompU-F	CGCACAACAGATGCACAAGG
ompU-R	CATATCCGCGCCAGTGTAGT
gyrA-F	TCGAAGAAGGTGAGCGCATT
gyrA-R	TCACAGCGATTAGGCCGTTT
uvrA-F	GAAGGAAATCAACGACCGCC
uvrA-R	GGCCAATCGACGGTTCATCT
recA-F	TCTTCATCAACCAAATCCGTA
recA-R	GCTGCAATCTTATTCTTAACAACTT
