# Supplementary material for: The RNA Chaperone Hfq Is Involved in Colony Morphology, Nutrient Utilization and Oxidative and Envelope Stress Response in Vibrio alginolyticus
Source: PLoS One. 2016 Sep 29;11(9):e0163689. doi: 10.1371/journal.pone.0163689 (PMC5042437; doi:10.1371/journal.pone.0163689)
Supplement: S2 Table — (XLSX) [file pone.0163689.s005.xlsx]

## Sheet: S2_Table
Locus tag	Gene name	Gene product	Expression ratioa	P-value
			(△hfq-T/ZJ-T)
Metabolism
Carbohydrate metabolism
BAU10_04220	glgC	glucose-1-phosphate adenylyltransferase	10.7671	1.5604e-07
BAU10_16760	mltD	membrane-bound lytic murein transglycosylase D	4.30191	1.99866e-05
BAU10_21545	galE	UDP-glucose 4-epimerase	4.10573	7.26086e-14
BAU10_11865	glmM	phosphoglucosamine mutase	2.43743	2.00284e-12
BAU10_12895	cpbD	chitin-binding protein	2.13867	2.14036e-05
BAU10_18610	rbsD	D-ribose pyranase	2.12272	0.000141391
BAU10_02575	treC	trehalose-6-phosphate hydrolase	-7.60279	3.86492e-52
BAU10_22930	glgP	starch phosphorylase	-6.78415	0
BAU10_22925	malQ	4-alpha-glucanotransferase	-5.52952	8.51186e-109
BAU10_23015	glgX	glycogen operon protein GlgX	-5.47873	1.10239e-128
BAU10_17690	gapA	glyceraldehyde 3-phosphate dehydrogenase	-3.05097	2.13378e-09
BAU10_17445	sacA	beta-fructofuranosidase	-2.6521	2.71024e-28
BAU10_17440	scrK	fructokinase/sucrose phosphotransferase	-2.6131	2.01482e-12
BAU10_11020	glpK	glycerol kinase	-2.57637	2.31552e-11
BAU10_22910	malS2	alpha-amylase	-2.15905	8.74022e-12
BAU10_15220	malS1	alpha-amylase	-2.14223	4.15232e-13
BAU10_20630	paaF	enoyl-CoA hydratase	-2.05052	7.7424e-05
BAU10_19235	fruK	1-phosphofructokinase	-2.01998	6.4877e-38
BAU10_11150	derA	deoxyribose-phosphate aldolase	-2.00573	3.57708e-19
Other carbon source utilization
BAU10_13495	cysL	sulfite reductase (NADPH) hemoprotein beta-component	2.15125	2.25108e-12
BAU10_00495	cysN	sulfate adenylyltransferase subunit 1	2.03711	2.64012e-13
BAU10_01905	acuB	acetoin utilization protein AcuB	-2.35221	2.00688e-102
Central & energy metabolism
BAU10_17220	ppsA	pyruvate, water dikinase	7.50825	0
BAU10_14250	fumC	fumarate hydratase, class II	3.61871	8.16014e-13
BAU10_03300	sucC	succinyl-CoA synthetase beta subunit	3.61003	0
BAU10_15770	pckA	phosphoenolpyruvate carboxykinase (ATP)	2.97467	1.78146e-12
BAU10_03305	sucD	succinyl-CoA synthetase alpha subunit	2.73062	4.583e-13
BAU10_13710	maeB	malate dehydrogenase (oxaloacetate-decarboxylating)(NADP+)	2.62098	3.38308e-12
BAU10_10030	ssuE	FMN reductase; fumarate reductase flavoprotein subunit	2.53952	3.74368e-13
BAU10_19365	cybB	cytochrome b561	2.36704	5.60884e-13
BAU10_05605	purC	phosphoribosylaminoimidazole-succinocarboxamide synthase	2.27452	6.3971e-13
BAU10_08585	fumA	fumarate hydratase, class I	2.19834	0
BAU10_04260	-	acyl-CoA thioester hydrolase	2.07414	1.36155e-06
BAU10_07105	ehbK	energy-converting hydrogenase B subunit K	-5.64994	7.49192e-08
BAU10_20490	fixC	electron-transferring-flavoprotein dehydrogenase	-5.42394	7.54322e-06
BAU10_08820	nrfG	formate-dependent nitrite reductase complex subunit NrfG	-2.16958	5.83398e-06
BAU10_14120	frdD	fumarate reductase subunit D	-2.09794	3.01604e-06
BAU10_19890	fdoG	formate dehydrogenase, alpha subunit	-2.06732	2.42534e-33
BAU10_13275	phoH2	PhoH-like ATPase	-2.05136	2.58048e-10
BAU10_09350	pyk	pyruvate kinase	-2.00573	1.19223e-16
Amino acid metabolism
BAU10_21565	-	putative dehydrogenase	10.509	2.26308e-11
BAU10_21995	gcvA	LysR family transcriptional regulator, glycine cleavage system transcriptional activator	5.86289	8.41892e-09
BAU10_04925	ald	alanine dehydrogenase	5.35329	6.5996e-12
BAU10_07675	rimL1	ribosomal-protein-alanine N-acetyltransferase	4.3142	7.41616e-06
BAU10_01070	ggt	gamma-glutamyltranspeptidase	3.74227	0
BAU10_2400	rimL2	ribosomal-protein-alanine N-acetyltransferase	3.0516	4.38466e-08
BAU10_01390	gltD	lutamate synthase (NADPH/NADH) small chain	2.94386	2.61346e-13
BAU10_15320	ilvC	ketol-acid reductoisomerase	2.78403	0
BAU10_01395	gltB	glutamate synthase (NADPH/NADH) large chain	2.67765	0
BAU10_22390	metC	L-cysteine/cystine lyase	2.74748	2.68452e-13
BAU10_00730	leuC	3-isopropylmalate/(R)-2-methylmalate dehydratase large subunit	2.59697	1.68443e-12
BAU10_16705	puuB	gamma-glutamylputrescine oxidase	2.29974	1.32647e-05
BAU10_00735	leuBC	3-isopropylmalate dehydrogenase	2.27317	0
BAU10_20660	ivd	isovaleryl-CoA dehydrogenase	-9.03991	0.000168922
BAU10_11600	-	putative acetyltransferase	-4.15836	4.64164e-06
BAU10_17230	ansB	L-asparaginase 2	-3.86707	8.3791e-09
BAU10_06120	puuC	gamma-glutamyl-gamma-aminobutyraldehyde dehydrogenase	-3.51552	1.73812e-07
BAU10_05665	hutG	formiminoglutamase	-2.98819	5.52728e-10
BAU10_20900	trpB	tryptophan synthase beta chain	-2.49024	1.94076e-09
BAU10_01440	thrA	bifunctional aspartokinase / homoserine dehydrogenase 1	-2.38009	1.23393e-87
BAU10_13660	argG	argininosuccinate synthase	-2.25998	2.92382e-09
Nucleoside metabolism
BAU10_01425	-	enzyme inhibitor activity, RNA metabolic process	4.14471	0
BAU10_22085	moxR	MoxR-like ATPase	2.786	0
BAU10_16755	mutT	7,8-dihydro-8-oxoguanine triphosphatase	2.2887	0.000160568
BAU10_15480	xapA	xanthosine phosphorylase	2.04476	1.20948e-12
BAU10_15845	cysQ	3'(2'), 5'-bisphosphate nucleotidase	2.04076	2.31662e-10
BAU10_00480	cpdB	2',3'-cyclic-nucleotide 2'-phosphodiesterase	-2.17627	3.91374e-29
BAU10_22200	deoD	purine-nucleoside phosphorylase	-2.10383	1.02146e-16
Lipid metabolism
BAU10_10105	fadL	long-chain fatty acid transport protein	5.99333	0
BAU10_06490	mdoB	phosphoglycerol transferase	2.30742	1.77858e-13
BAU10_03470	fadZ	3R-hydroxymyristoyl ACP dehydrase	2.18669	1.71429e-05
BAU10_06985	psd	phosphatidylserine decarboxylase	-2.14584	3.40526e-11
BAU10_24110	pssA	phosphatidylserine synthase	-2.02745	1.19276e-15
BAU10_15270	fadB	enoyl-CoA hydratase	-2.44412	5.70206e-17
BAU10_09745	fabG	3-oxoacyl-[acyl-carrier protein] reductase	-2.62378	1.61239e-08
Protein metabolism
BAU10_21450	preP	prolyl oligopeptidase	5.68052	0
BAU10_09510	dsbB	disulfide bond formation protein DsbB	3.7	9.77e-15
BAU10_01155	degQ	serine protease DegQ	3.31932	5.49116e-12
BAU10_22155	nprE	bacillolysin	3.31862	6.22742e-05
BAU10_01635	slpA	FKBP-type peptidyl-prolyl cis-trans isomerase	3.2529	0
BAU10_16620	-	serine protease	2.99746	2.93058e-08
BAU10_22165	ptrB	oligopeptidase B	2.72504	1.27548e-08
BAU10_01630	lspA	signal peptidase II	2.67818	1.46549e-14
BAU10_01580	lgt	phosphatidylglycerol:prolipoprotein diacylglycerol transferase	2.49952	0
BAU10_05890	prc	carboxyl-terminal processing protease	2.17291	1.15955e-06
BAU10_21110	dsbA	thiol:disulfide interchange protein DsbA	2.2	4.4e-05
BAU10_15500	prlC	oligopeptidase A	2.14624	1.11333e-12
BAU10_10430	-	endopeptidase activity	2.13277	0
BAU10_05125	ppiB	peptidyl-prolyl cis-trans isomerase B (cyclophilin B)	-2.2	5.57e-52
BAU10_07335	pepN	aminopeptidase N	-2.32499	8.47376e-38
Other secondary metabolites and compounds
BAU10_21560	pdxA	4-hydroxythreonine-4-phosphate dehydrogenase	3.35676	1.16793e-09
BAU10_07965	aldH	aldehyde dehydrogenase (NAD+)	3.15269	2.38344e-11
BAU10_08775	-	O-methyltransferase activity	2.4453	2.0286e-06
BAU10_21810	panC	pantoate-beta-alanine ligase	2.09684	4.88868e-07
BAU10_22970	pdxK	pyridoxine kinase	2.00653	1.9762e-13
BAU10_19900	fdhD	sulfur transferase, subunit of formate dehydrogenase	-3.85385	3.61428e-09
BAU10_07055	mobA	molybdopterin-guanine dinucleotide biosynthesis protein A	-2.42201	2.60892e-16
BAU10_20365	-	carboxymethylenebutenolidase	-2.35513	2.62732e-06
BAU10_07050	moeA	molybdopterin molybdotransferase	-2.24457	2.72178e-21
Transport
Carbon transport
BAU10_18625	rbsB	ribose transport system substrate-binding protein	2.74503	3.29824e-06
BAU10_21540	gntU	Gnt-I system low-affinity gluconate transporter	2.61996	1.90636e-07
BAU10_01570	ptsP	phosphotransferase system, enzyme I, PtsP	2.54887	1.42775e-12
BAU10_05800	-	dicarboxylic acid transmembrane transporter activity	2.19841	0
BAU10_16915	eutC	ethanolamine ammonia-lyase small subunit	-8.58791	1.74057e-07
BAU10_02570	treB	PTS system, trehalose-specific IIB component	-7.10278	4.37892e-26
BAU10_23010	lamB	maltoporin	-5.30535	7.02184e-296
BAU10_17425	scrY	sucrose porin	-4.26571	2.96208e-33
BAU10_21840	malK	maltose/maltodextrin transport system ATP-binding protein	-3.98104	5.09352e-159
BAU10_21830	malF	maltose/maltodextrin transport system permease protein	-3.91989	2.21172e-50
BAU10_16910	eutB	ethanolamine ammonia-lyase large subunit	-3.88184	1.94453e-08
BAU10_19240	fruB	PTS system, fructose-specific IIA component	-2.87844	3.6335e-94
BAU10_11015	glpF	glycerol uptake facilitator protein	-2.81628	9.46548e-07
BAU10_21835	malE	maltose/maltodextrin transport system substrate-binding protein	-2.7649	1.61653e-128
BAU10_00855	mtlA	PTS system, mannitol-specific IIA/B/C component	-2.54761	1.10985e-06
Amino acid transport
BAU10_23965	eamA	O-acetylserine/cysteine efflux transporter; probable blue pigment (indigoidine) exporter	10.509	0.000173221
BAU10_04330	-	alanine transporter	2.43686	1.75237e-10
BAU10_23395	putP	sodium/proline symporter	2.08704	4.75176e-14
BAU10_19280	aapP2	polar amino acid transport system ATP-binding protein	-3.2393	0.000101295
BAU10_08610	sdaC	serine transporter	-2.883	9.35714e-98
BAU10_15175	-	polar amino acid transport system substrate-binding protein	-2.38553	8.60948e-21
BAU10_15165	aapP1	polar amino acid transport system ATP-binding protein	-2.29273	1.01493e-09
Peptide transport
BAU10_11955	oppA1	peptide/nickel transport system substrate-binding protein	2.23814	2.82026e-10
BAU10_23470	oppA2	peptide/nickel transport system substrate-binding protein	-2.06966	0.000112759
Ion transport
BAU10_19220	-	amphiphilic exporter-1 (mainly G- bacteria), HAE1 family	15.8891	0
BAU10_23175	-	iron complex outermembrane receptor protein	9.53177	6.96776e-13
BAU10_12590	-	iron complex outermembrane receptor protein	4.02269	2.25108e-12
BAU10_23170	-	iron complex outermembrane receptor protein	3.72683	4.52238e-12
BAU10_09505	nhaB	Na+:H+ antiporter, NhaB family	3.46503	1.00386e-12
BAU10_21455	uup	sulfate-transporting ATPase	3.46947	1.06137e-13
BAU10_18690	hasR	heme acquisition protein HasR	2.78269	0
BAU10_13265	mntH	divalent metal cation transporter	2.71523	3.5204e-05
BAU10_19975	-	iron complex outermembrane receptor protein	2.72553	0
BAU10_20980	-	ion transmembrane transporter activity	2.56174	4.24702e-07
BAU10_17200	-	putative spermidine/putrescine transport system substrate-binding protein	2.40201	0
BAU10_09460	sulP	sulfate permease, SulP family	2.36728	1.85887e-07
BAU10_21690	-	iron complex transport system substrate-binding protein	2.3216	0
BAU10_08010	-	iron complex outermembrane receptor protein	2.16521	0
BAU10_19540	hasR	heme acquisition protein HasR	2.13824	0
BAU10_20840	modF	molybdate transport system ATP-binding protein	2.09217	3.33262e-05
BAU10_21790	-	iron complex outermembrane receptor protein	2.07765	0
BAU10_10150	ccmC	heme exporter protein C	2.07414	0.000136822
BAU10_03340	feoC	putative ferrous iron transport protein C	-3.38996	4.99154e-14
BAU10_14045	-	solute carrier family 13 (sodium-dependent dicarboxylate transporter)	-2.47448	5.59036e-19
BAU10_18025	-	iron complex outermembrane receptor protein	-2.18967	4.28832e-06
BAU10_07070	-	tungstate transport system substrate-binding protein	-2.03664	1.29547e-15
Transport, antibiotic resistance
BAU10_19210	macA	macrolide-specific efflux protein	72.3459	2.62604e-06
BAU10_19215	-	membrane fusion protein	42.2911	4.90374e-07
BAU10_06220	emrE	small multidrug resistance protein, SMR family	5.03938	5.11438e-06
BAU10_20920	mdtL	MFS transporter, DHA1 family, multidrug resistance protein	3.7611	1.43974e-12
BAU10_23900	emrB	MFS transporter, DHA2 family, multidrug resistance protein B	2.92038	3.2263e-13
BAU10_23895	emrA	multidrug resistance protein A	2.91038	7.0166e-14
BAU10_16320	emrD	MFS transporter, DHA1 family, 2-module integral membrane pump EmrD	2.53181	1.26343e-13
Bacterial secretion system
BAU10_15835	gspM	general secretion pathway protein M	2.09427	4.67152e-10
BAU10_21055	hlyB	ATP-binding cassette, subfamily B, bacterial HlyB/CyaB	2.07626	1.08028e-06
BAU10_07900	sctI	type III secretion protein SctI	-16.2718	9.73186e-05
BAU10_21360	-	HlyD family secretion protein	-2.89277	3.04324e-10
Other transport systems
BAU10_15905	uraA	uracil permease	2.8	9.18e-07
BAU10_06760	-	ATP-binding cassette, subfamily C, bacterial	2.62071	0
BAU10_22305	-	microcin C transport system ATP-binding protein	2.53384	5.6155e-13
BAU10_06755	-	ATP-binding cassette, subfamily B, bacterial	2.29415	1.62537e-13
BAU10_21680	exbB	biopolymer transport protein ExbB	2.11644	3.33734e-13
BAU10_22020	-	ATP-binding cassette, subfamily B, bacterial	-2.35038	3.24082e-05
BAU10_02090	-	O-acetylhomoserine (thiol)-lyase	-2.18124	1.69631e-17
Outermembrane proteins
BAU10_07605	ompC	outer membrane protein C	65.8193	0.00012617
BAU10_04045	ompT	outer membrane protein OmpT	39.8234	3.5196e-05
BAU10_16715	ompA1	OmpA-OmpF porin, OOP family	4.77622	5.8531e-12
BAU10_21200	ompN1	outer membrane protein N	3.56247	2.22044e-15
BAU10_22285	ompU	outer membrane protein OmpU	2.49921	3.8075e-05
BAU10_03395	slp	outer membrane lipoprotein	2.3826	1.04383e-12
BAU10_21030	-	adhesin/invasin	2.24324	4.57346e-12
BAU10_16310	ompN2	outer membrane protein N	-3.63769	0
BAU10_17905	ompA2	OmpA-OmpF porin, OOP family	-2.13756	1.7116e-213
Replication, recombination and repair
BAU10_02185	hsdR	type I restriction enzyme, R subunit	4.41811	6.61692e-14
BAU10_09335	dnaE	error-prone DNA polymerase	2.17964	1.82521e-13
BAU10_11590	holD	DNA polymerase III subunit psi	2.12732	8.80408e-05
BAU10_10060	mutS	DNA mismatch repair protein MutS2	3.64638	2.7639e-10
BAU10_09640	uvrB	excinuclease ABC subunit B	-2.10739	4.67344e-16
Transcription
BAU10_02365	-	RNA polymerase activity, macromolecule biosynthetic process	5.53103	2.63706e-06
BAU10_12480	rpoE	RNA polymerase sigma-70 factor, ECF subfamily	3.8108	1.00231e-12
BAU10_12475	rseA	sigma-E factor negative regulatory protein RseA	3.2747	0
BAU10_19205	rutR	TetR/AcrR family transcriptional regulator, acrAB operon repressor	3.10352	0
BAU10_00785	csiR	GntR family transcriptional regulator, carbon starvation induced regulator	2.72601	2.6466e-06
BAU10_10440	wrbA	Trp repressor binding protein	2.66791	8.60644e-13
BAU10_12125	hapR	TetR/AcrR family transcriptional regulator, hemagglutinin/protease regulatory protein	2.64893	2.78e-13
BAU10_08050	tcuR	LysR family transcriptional regulator, regulatory protein for tcuABC	2.42514	0.000105159
BAU10_00840	dnaR	transcriptional activator for dhaKLM operon	-2.59406	3.65024e-09
BAU10_13920	nsrR	Rrf2 family transcriptional regulator, nitric oxide-sensitive transcriptional repressor	-2.16646	2.74498e-07
BAU10_11105	gcvA	LysR family transcriptional regulator, glycine cleavage system transcriptional activator	-2.05832	5.20422e-07
BAU10_10095	-	RNA polymerase sigma-70 factor, ECF subfamily	-2.0357	2.38522e-12
BAU10_06115	puuR	HTH-type transcriptional regulator, repressor for puuD	-2.00642	0.000138061
BAU10_22935	malT	LuxR family transcriptional regulator, maltose regulon positive regulatory protein	-2	1.08e-14
BAU10_19895	oxyR	LysR family transcriptional regulator, hydrogen peroxide-inducible genes activator	-2.00251	1.22801e-07
Translation
BAU10_17045	gfm2	elongation factor G	-2.93797	5.6202e-05
BAU10_09910	pth	peptidyl-tRNA hydrolase, PTH1 family	-2.22984	9.80006e-10
BAU10_18975	-	ligase activity, forming aminoacyl-tRNA and related compounds	-2.21518	1.70044e-13
Cellular process
Cell growth and death
BAU10_16615	tlh	thermolabile hemolysin	4.91647	2.72782e-08
BAU10_02270	smpA	small protein A	4.63553	0
BAU10_11745	hipA	serine/threonine-protein kinase HipA	4.48495	0
BAU10_05680	spo0M	sporulation-control protein	3.91562	0
BAU10_01270	ftsW	cell division protein FtsW	2.00997	1.17151e-12
BAU10_13930	podJ	localization factor PodJL	-2.72721	1.33881e-102
BAU10_03955	-	serine protein kinase	-2.49215	2.87962e-111
Cell motility
BAU10_17925	mcp3	methyl-accepting chemotaxis protein	2.05983	2.51744e-08
BAU10_04900	mcp2	methyl-accepting chemotaxis protein	-2.71197	1.29539e-07
BAU10_00780	cheBR	two-component system, chemotaxis family, CheB/CheR fusion protein; diguanylate cyclase	-2.67675	1.71935e-15
BAU10_02480	motB	chemotaxis protein MotB	-2.64273	9.37912e-43
BAU10_10340	fliC3	flagellin	-2.48269	3.67678e-144
BAU10_02475	motA	chemotaxis protein MotA	-2.45007	2.5863e-32
BAU10_01110	mcp1	methyl-accepting chemotaxis protein	-2.40278	1.69654e-48
BAU10_03045	fliC2	flagellin	-2.25427	1.54746e-162
BAU10_21265	mcp4	methyl-accepting chemotaxis protein	-2.1504	5.85948e-08
BAU10_00890	fliC1	flagellin	-2.07287	2.0974e-20
BAU10_10350	fliC4	flagellin	-2.0522	1.42142e-43
BAU10_02660	cheM	methyl-accepting chemotaxis protein II, aspartate sensor receptor	-2.03968	2.37384e-21
Cell response to stress and stimulus
BAU10_18240	uspE	universal stress protein E	3.92994	0
BAU10_21920	cat	catalase	2.9724	0
BAU10_14190	sod2	superoxide dismutase, Fe-Mn family	2.06198	2.5877e-12
BAU10_19725	uspA	universal stress protein A	-3.44778	1.80814e-15
BAU10_01660	cstA	carbon starvation protein	-2.37298	6.54014e-10
BAU10_15555	osmY	hyperosmotically inducible periplasmic protein	-2.06295	9.94924e-05
Signal transduction
BAU10_00815	cusS	two-component system, OmpR family, heavy metal sensor histidine kinase CusS	2.87614	1.9249e-09
BAU10_21045	rcsC	two-component system, NarL family, capsular synthesis sensor histidine kinase RcsC	2.52112	0
BAU10_18480	-	two-component system, cell cycle response regulator	2.50352	9.34292e-07
BAU10_23430	dctD	two-component system, NtrC family, C4-dicarboxylate transport response regulator DctD	-2.93018	5.5043e-08
BAU10_04710	citA	two-component system, CitB family, cit operon sensor histidine kinase CitA	-2.31253	1.10525e-06
BAU10_05140	pnbA	para-nitrobenzyl esterase	-2.00063	3.55168e-06
Unknown function and hypothetical protein
BAU10_06390	-	hypothetical protein	39.5469	5.56944e-05
BAU10_06445	-	hypothetical protein	17.6993	0.000126177
BAU10_06395	-	hypothetical protein	12.0396	1.35003e-13
BAU10_11050	-	integral membrane protein	5.53103	9.79842e-05
BAU10_02890	-	hypothetical protein	5.53103	9.79842e-05
BAU10_06435	-	hypothetical protein	5.34666	2.26308e-11
BAU10_06440	-	hypothetical protein	4.70138	9.17672e-07
BAU10_05155	-	hypothetical protein	4.5631	2.48382e-05
BAU10_16625	-	hypothetical protein	4.20358	1.075e-05
BAU10_17860	-	hypothetical protein	4.14827	7.15894e-12
BAU10_20555	-	hypothetical protein	3.95074	8.93654e-07
BAU10_16540	-	hypothetical protein	3.84678	4.29234e-12
BAU10_16745	-	hypothetical protein	3.5578	0
BAU10_05195	-	hypothetical protein	3.41184	6.4837e-14
BAU10_17345	-	hypothetical protein	3.31862	1.65903e-05
BAU10_16740	-	hypothetical protein	3.29557	1.24345e-13
BAU10_02070	-	hypothetical protein	3.15474	4.14882e-08
BAU10_17190	-	hypothetical protein	2.93145	1.49923e-05
BAU10_22095	-	hypothetical protein	2.8996	0
BAU10_14550	-	putative lipoprotein	2.87242	0
BAU10_22735	-	hypothetical protein	2.86312	0.00010651
BAU10_21095	-	hypothetical protein	2.84181	9.39248e-14
BAU10_08765	-	putative iron-regulated protein	2.81403	1.10578e-13
BAU10_20050	-	oxidoreductase activity	2.71102	0
BAU10_21755	-	hypothetical protein	2.66393	1.47594e-09
BAU10_22100	-	uncharacterized protein	2.64062	1.68618e-11
BAU10_05715	-	putative DNA binding protein	2.63478	2.63774e-10
BAU10_14555	-	conserved hypothetical protein	2.61294	1.362e-10
BAU10_01575	-	integral membrane protein	2.58115	1.53737e-11
BAU10_22110	-	hypothetical protein	2.53115	0
BAU10_03555	-	catalytic activity	2.49789	1.01857e-05
BAU10_00115	-	transposase	2.4546	0
BAU10_22090	-	hypothetical protein	2.35775	1.47216e-13
BAU10_10555	-	transition metal ion binding	2.34435	0
BAU10_19135	-	hypothetical protein	2.31612	5.44566e-05
BAU10_22150	-	hypothetical protein	2.2959	2.79348e-07
BAU10_23330	-	integral membrane protein	2.28378	9.982e-05
BAU10_09370	-	hypothetical protein	2.28155	6.66134e-14
BAU10_22105	-	uncharacterized protein	2.26462	1.06359e-13
BAU10_23940	-	hypothetical protein	2.24314	7.06214e-09
BAU10_08760	-	tetrapyrrole binding	2.23514	2.4425e-15
BAU10_22885	-	hypothetical protein	2.19398	2.99316e-13
BAU10_06215	-	hypothetical protein	2.19114	2.08322e-06
BAU10_08755	-	hypothetical protein	2.17634	2.68452e-13
BAU10_19805	-	hypothetical protein	2.07349	4.21884e-15
BAU10_00535	-	hypothetical protein	2.07143	1.48104e-13
BAU10_21660	-	hypothetical protein	2.0043	0
BAU10_20560	-	hypothetical protein	2.0133	8.78574e-09
BAU10_09885	-	hypothetical protein	2.00987	2.61568e-13
BAU10_04320	-	uncharacterized protein	2.00937	5.19584e-13
BAU10_09215	-	hypothetical protein	-9.9439	5.47966e-05
BAU10_23880	-	cupin 2 domain-containing protein	-5.42394	7.54322e-06
BAU10_02580	-	hypothetical protein	-5.2699	2.45944e-162
BAU10_05370	-	acetyltransferase activity	-5.06235	0.000126406
BAU10_22855	-	oxidoreductase activity	-4.26167	9.62018e-05
BAU10_19120	-	hypothetical protein	-3.47689	5.12536e-23
BAU10_18555	-	hypothetical protein	-3.16397	4.16232e-05
BAU10_03225	-	hypothetical protein	-2.77654	8.2199e-10
BAU10_08670	-	integral membrane protein	-2.76847	9.65622e-08
BAU10_21260	-	small molecule binding protein	-2.75402	7.66214e-10
BAU10_22365	-	hypothetical protein	-2.68651	1.55991e-27
BAU10_04670	-	hypothetical protein	-2.5351	4.93384e-16
BAU10_06350	-	hypothetical protein	-2.52835	1.62565e-11
BAU10_03950	-	ypothetical protein	-2.50883	1.97861e-42
BAU10_10985	-	hypothetical protein	-2.44609	9.12946e-09
BAU10_07275	-	hypothetical protein	-2.43382	4.9471e-05
BAU10_11120	-	phosphatase activity	-2.33618	8.11312e-45
BAU10_13100	-	hypothetical protein	-2.33011	4.81624e-16
BAU10_11640	-	hypothetical protein	-2.32106	5.64006e-06
BAU10_22360	-	hypothetical protein	-2.32055	1.64038e-13
BAU10_08600	-	tetrapyrrole binding	-2.29838	6.07718e-20
BAU10_12610	-	hypothetical protein	-2.29226	0.000108578
BAU10_01415	-	hypothetical protein	-2.2685	1.40522e-07
BAU10_09740	-	ribonucleoprotein complex	-2.1989	2.78466e-05
BAU10_00150	-	hypothetical protein	-2.19301	4.37686e-07
BAU10_21960	-	transition metal ion binding	-2.15102	6.98316e-103
BAU10_07710	-	lyase activity	-2.06966	4.2882e-08
BAU10_00870	-	hypothetical protein	-2.06913	3.08148e-266
BAU10_09890	-	hypothetical protein	-2.0185	2.92032e-13
BAU10_08815	-	hypothetical protein	-2.0045	1.06468e-08
a ∆hfq RPKM/WT RPKM or -WT RPKM/∆hfq RPKM if ratio <1
