# Supplementary material for: The RNA Chaperone Hfq Is Involved in Colony Morphology, Nutrient Utilization and Oxidative and Envelope Stress Response in Vibrio alginolyticus
Source: PLoS One. 2016 Sep 29;11(9):e0163689. doi: 10.1371/journal.pone.0163689 (PMC5042437; doi:10.1371/journal.pone.0163689)
Supplement: S3 Table — (XLSX) [file pone.0163689.s006.xlsx]

## Sheet: Sheet1
Product	Chromosome	strand	Start	End	WT RPKM	∆hfq RPKM	Expression ratioa	p-value	FDR
CsrB1	I	-	2364474	2364876	194597	143237	-1.35857	0	0.0102543
CsrB2	I	+	3218396	3218816	99891.3	72714	-1.37376	0	0.0210388
CsrB3	II	-	30877	31136	288869	209698	-1.37755	0	0
GcvB	I	-	545666	545865	23.405	35.063	1.4981	0.015431	0
MicX	II	-	1308259	1308453	40.358	52.167	1.29261	0.027677	0.0291076
Qrr1	I	+	2145914	2146011	3.98	9.938	2.49698	0.081835	0.00822532
Qrr2	II	+	61508	61620	4.975	0	-	-	-
Qrr3	II	-	296002	296109	2.602	0	-	-	-
Qrr4	II	+	634325	634430	7.955	0	-	-	-
Qrr5	II	-	1563652	1563759	0	0	-	-	-
RhyB	I	+	3413815	3414047	829.546	774.99	-1.0704	0.00338	0.00958164
RyeB	I	+	1634631	1634714	16.253	23.19	1.42681	0.074011	0.0833682
SpoT42	I	+	3417319	3417435	1.667	0	-	-	-
Tfor	I	-	710360	710459	3.901	1.948	-2.00257	0.187947	0.190373
VrrA	I	-	1174303	1174477	2.229	3.339	1.49798	0.156249	0.160336
a ∆hfq RPKM/WT RPKM or -WT RPKM/∆hfq RPKM if ratio <1
